# Supplementary material for: An Exploration of Charge Compensating Ion Channels across the Phagocytic Vacuole of Neutrophils
Source: Front Pharmacol. 2017 Feb 28;8:94. doi: 10.3389/fphar.2017.00094 (PMC5329019; doi:10.3389/fphar.2017.00094)
Supplement: Supplementary file 6 [file Table_6.XLSX]

## Sheet: Sheet1
	gene_name	V1	V2	V3	V4	V5	V6	V7	V8	V9	average
NCF2	neutrophil cytosolic factor 2	98.8323	99.0724	98.6073	99.1465	98.9934	98.4354	97.7377	97.1459	98.5058	98.4974
AQP9	aquaporin 9	98.7758	98.7682	98.7772	99.068	98.682	96.8709	77.6899	97.1993	97.6676	95.9443
CLIC1	chloride intracellular channel 1	98.1637	97.1183	96.0145	97.2726	97.6961	95.7665	89.0932	94.1318	97.9956	95.9169
NCF4	neutrophil cytosolic factor 4, 40kDa	96.704	96.3732	94.067	95.5362	97.499	95.8717	91.3923	91.7045	95.7362	94.9871
KCNJ15	potassium inwardly-rectifying channel, subfamily J, member 15	94.4157	94.3507	94.486	93.6819	95.5583	91.9406	95.972	86.263	96.5622	93.6923
SLC2A3	solute carrier family 2 (facilitated glucose transporter), member 3	96.1296	93.5751	97.2034	89.5222	98.215	93.492	94.4639	79.0878	97.6798	93.2632
SLC11A1	solute carrier family 11 (proton-coupled divalent metal ion transporters), member 1	94.2462	94.4191	93.8972	92.9854	91.7912	95.4247	93.1396	82.7421	87.6458	91.8101
SLC25A37	solute carrier family 25 (mitochondrial iron transporter), member 37	97.9377	97.6658	95.6635	98.0281	97.7377	97.0813	98.547	59.5359	82.4587	91.6284
SLC25A39	solute carrier family 25, member 39	NA	90.8531	NA	NA	NA	NA	NA	NA	NA	90.8531
ITGAM	integrin, alpha M (complement component 3 receptor 3 subunit)	91.2892	93.6436	86.2092	92.1711	97.8933	88.5222	95.9169	78.0742	92.8936	90.7348
SLC12A6	solute carrier family 12 (potassium/chloride transporters), member 6	93.0596	91.948	94.6784	93.7016	92.1544	90.2577	88.7254	NA	67.2133	88.9673
CD14	CD14 molecule	92.1179	96.4644	93.2065	89.8264	93.9186	93.4788	51.1679	85.5161	97.0481	88.0827
SLC15A4	solute carrier family 15, member 4	88.8784	92.5563	94.1803	90.9546	81.787	88.1278	79.5843	NA	NA	88.0098
MTCH1	mitochondrial carrier 1	91.8825	94.4647	90.8401	89.6792	86.1976	87.7597	80.2281	87.4366	82.3494	87.8709
CYBA	cytochrome b-245, alpha polypeptide	97.8435	97.7494	96.4334	98.0379	97.5509	97.6597	10.2446	91.3844	94.242	86.794
SLC38A2	solute carrier family 38, member 2	88.3605	93.2558	84.4429	90.3071	90.6496	84.315	86.7758	47.6927	96.2585	84.6731
SLC44A2	solute carrier family 44, member 2	89.4152	90.9139	70.6182	88.757	82.2748	78.0174	89.222	NA	NA	84.1741
SLC25A3	solute carrier family 25 (mitochondrial carrier; phosphate carrier), member 3	89.7636	94.8905	88.3605	86.216	87.8061	83.3552	60.217	75.4068	85.7021	83.5242
SLC6A6	solute carrier family 6 (neurotransmitter transporter, taurine), member 6	96.5063	96.9434	96.5127	96.5957	94.2819	95.4773	96.0088	5.148	67.517	82.7768
SLC16A3	solute carrier family 16, member 3 (monocarboxylic acid transporter 4)	83.134	87.8269	70.4937	88.2665	92.8601	73.8627	88.6886	68.4182	90.9621	82.7236
KCNJ2	potassium inwardly-rectifying channel, subfamily J, member 2	72.1631	79.8966	93.1386	86.3043	80.7389	78.5301	79.1245	72.8461	83.2362	80.6643
SLC40A1	solute carrier family 40 (iron-regulated transporter), member 1	88.4452	82.8087	72.1581	94.251	93.2026	86.182	44.7673	NA	NA	80.2593
HBB	hemoglobin, beta	87.0233	99.9848	9.1825	98.2243	96.9697	31.725	99.4114	96.3457	99.5262	79.8214
SLC35E1	solute carrier family 35, member E1	79.0752	72.1183	93.5802	87.0794	92.9743	70.6285	53.7061	78.6877	83.5884	79.0487
HVCN1	hydrogen voltage-gated channel 1	76.9564	90.2752	65.1155	85.1172	75.0623	78.8982	NA	NA	NA	78.5708
SLC45A4	solute carrier family 45, member 4	79.2918	83.6679	84.5109	81.4284	74.4085	82.7373	57.1823	NA	NA	77.6039
KCNE3	potassium voltage-gated channel, Isk-related family, member 3	55.2029	85.4395	74.7396	91.504	90.2968	79.3978	65.5325	NA	NA	77.4447
CACNG4	calcium channel, voltage-dependent, gamma subunit 4	67.6241	81.9571	75.3963	76.3956	70.631	79.056	NA	79.9413	NA	75.8573
SLC19A1	solute carrier family 19 (folate transporter), member 1	71.8712	75.1293	76.7097	79.9666	86.0938	73.1133	65.183	65.3241	76.3848	74.4195
SLC25A16	solute carrier family 25 (mitochondrial carrier; Graves disease autoantigen), member 16	41.7836	77.3495	90.2966	48.4646	78.9747	97.2785	63.638	77.8874	76.6035	72.4752
SLC25A44	solute carrier family 25, member 44	67.3133	68.1189	67.8895	79.2897	86.8514	64.0153	95.9904	30.8616	70.9427	70.1414
SLC31A2	solute carrier family 31 (copper transporters), member 2	67.1721	81.2728	57.1558	84.4305	64.3628	70.2866	34.4859	75.6202	75.2672	67.7838
LTF	lactotransferrin	61.098	77.4103	NA	21.2695	97.6546	NA	77.0462	NA	NA	66.8957
SLCO3A1	solute carrier organic anion transporter family, member 3A1	67.6994	71.0995	69.5539	71.4019	70.1121	74.0205	61.854	39.8506	74.3805	66.6636
SLC15A3	solute carrier family 15, member 3	77.173	78.3835	73.3356	67.1539	76.1312	43.7286	NA	33.2622	72.5705	65.2173
UCP2	uncoupling protein 2 (mitochondrial, proton carrier)	56.7191	93.4991	43.2631	72.5105	68.4413	37.7597	NA	69.2985	78.1948	64.9608
VDAC3	voltage-dependent anion channel 3	73.1048	73.8671	54.8913	76.582	62.7543	67.7886	54.313	43.905	66.3751	63.7312
P2RX5	purinergic receptor P2X, ligand-gated ion channel, 5	NA	62.1426	NA	NA	NA	NA	NA	NA	NA	62.1426
CYBB	cytochrome b-245, beta polypeptide	63.1133	75.9732	56.8048	69.1749	82.5239	12.9634	59.886	NA	67.9786	61.0523
SLC20A1	solute carrier family 20 (phosphate transporter), member 1	60.8438	77.5547	81.0688	71.1665	54.2341	50.0526	17.9143	NA	71.9388	60.5967
BEST1	bestrophin 1	66.9649	73.0915	50.9851	69.9303	64.1553	52.3797	51.4806	NA	50.2915	59.9099
SLC22A4	solute carrier family 22 (organic cation/ergothioneine transporter), member 4	79.0187	70.3619	58.2994	68.3116	74.4915	57.6124	9.9503	34.2225	74.9879	58.584
SLC35E2B	solute carrier family 35, member E2B	68.5846	88.747	45.0068	71.2646	54.4105	41.4936	52.3818	31.7951	71.8173	58.389
SLC25A5	solute carrier family 25 (mitochondrial carrier; adenine nucleotide translocator), member 5	63.9326	84.2762	60.2582	53.5466	52.0237	43.6103	NA	30.9416	74.5991	57.8985
SLC34A3	solute carrier family 34 (sodium phosphate), member 3	56.9545	58.7895	61.4923	65.2605	34.122	62.2929	NA	NA	NA	56.4853
SLC43A2	solute carrier family 43, member 2	55.6738	61.215	49.3659	59.119	56.787	53.1686	NA	NA	NA	55.8882
SLC7A7	solute carrier family 7 (amino acid transporter light chain, y+L system), member 7	59.3653	75.3802	58.5371	71.4216	61.3117	46.3318	12.5621	67.9381	42.6871	55.0594
GJB6	gap junction protein, beta 6, 30kDa	79.5838	NA	54.178	NA	28.5596	NA	NA	NA	NA	54.1071
P2RX1	purinergic receptor P2X, ligand-gated ion channel, 1	64.1963	73.8443	62.8736	65.594	57.005	58.7825	7.4857	38.7037	56.5719	53.8952
CD3E	CD3e molecule, epsilon (CD3-TCR complex)	NA	66.2637	NA	NA	NA	NA	NA	41.4511	NA	53.8574
SLC12A9	solute carrier family 12 (potassium/chloride transporters), member 9	52.8675	79.2199	46.0371	52.1534	71.0046	42.6768	38.0725	28.3542	58.2969	52.0759
VDAC2	voltage-dependent anion channel 2	74.555	70.187	69.7464	57.4218	37.4741	33.7891	7.4306	NA	65.7191	52.0404
SLC16A6	solute carrier family 16, member 6 (monocarboxylic acid transporter 7)	51.9635	47.1791	81.0122	37.4276	59.4853	41.6382	29.6671	NA	57.6895	50.7578
SLC4A4	solute carrier family 4, sodium bicarbonate cotransporter, member 4	NA	NA	32.8918	NA	NA	69.077	NA	56.8152	44.2298	50.7535
SLC39A6	solute carrier family 39 (zinc transporter), member 6	58.3388	50.958	63.4058	55.4204	30.8738	38.8509	NA	NA	52.8426	50.0986
SLC22A3	solute carrier family 22 (extraneuronal monoamine transporter), member 3	29.2777	32.9912	69.486	55.3419	61.7269	NA	NA	NA	NA	49.7647
SLC9A1	solute carrier family 9, subfamily A (NHE1, cation proton antiporter 1), member 1	55.6173	49.8023	41.4629	62.4252	49.8755	55.351	NA	30.168	NA	49.2432
SLC22A15	solute carrier family 22, member 15	57.6231	53.2543	33.9674	56.578	59.2154	34.5648	NA	NA	NA	49.2005
SLC38A10	solute carrier family 38, member 10	47.2173	75.3878	NA	57.2255	47.7065	14.0941	NA	46.4924	53.948	48.8674
KCNQ1	potassium voltage-gated channel, KQT-like subfamily, member 1	58.7249	52.1137	51.9475	54.2529	43.9083	52.5243	25.1241	NA	NA	48.3708
DIRC2	disrupted in renal carcinoma 2	61.4088	52.6384	69.0784	45.6195	35.1079	16.0268	NA	NA	NA	46.6466
SLCO4C1	solute carrier organic anion transporter family, member 4C1	43.6293	NA	NA	43.8242	62.9826	NA	NA	NA	34.8032	46.3098
SLC26A11	solute carrier family 26, member 11	NA	46.0158	NA	NA	NA	NA	NA	NA	NA	46.0158
SLC7A5	solute carrier family 7 (amino acid transporter light chain, L system), member 5	31.8674	NA	40.8854	NA	NA	NA	NA	NA	65.2697	46.0075
SLC30A3	solute carrier family 30 (zinc transporter), member 3	18.2974	NA	60.8356	38.1144	NA	51.4725	NA	55.8549	NA	44.915
SLC4A1	solute carrier family 4, anion exchanger, member 1 (erythrocyte membrane protein band 3, Diego blood group)	NA	63.6633	NA	NA	25	NA	NA	NA	NA	44.3317
CACNG6	calcium channel, voltage-dependent, gamma subunit 6	53.5832	30.0563	56.5784	56.4015	9.257	56.8367	NA	NA	NA	43.7855
KCNAB2	potassium voltage-gated channel, shaker-related subfamily, beta member 2	36.2369	73.1448	31.4764	37.8593	51.5359	38.4828	NA	22.7527	58.6006	43.7612
SLC25A6	solute carrier family 25 (mitochondrial carrier; adenine nucleotide translocator), member 6	21.0095	87.7357	29.1893	16.0404	52.0029	NA	25.2161	NA	67.3955	42.6556
SLC36A1	solute carrier family 36 (proton/amino acid symporter), member 1	32.2818	47.9927	38.8474	51.2018	46.098	36.6684	45.3927	NA	NA	42.6404
SLC25A28	solute carrier family 25 (mitochondrial iron transporter), member 28	64.281	59.8312	51.5851	19.4447	44.2715	38.6537	NA	NA	19.3878	42.4936
SLC12A7	solute carrier family 12 (potassium/chloride transporters), member 7	NA	42.1761	NA	NA	NA	NA	NA	NA	NA	42.1761
KCNK7	potassium channel, subfamily K, member 7	NA	NA	41.9724	NA	NA	NA	NA	NA	NA	41.9724
CLCN7	chloride channel, voltage-sensitive 7	20.953	59.1089	52.2418	32.9736	24.7717	47.6334	NA	57.6687	36.9169	41.5335
SLC22A18	solute carrier family 22, member 18	51.954	47.0955	22.4185	54.9593	37.6609	36.3397	NA	36.8898	42.4927	41.2263
SLC35A1	solute carrier family 35 (CMP-sialic acid transporter), member A1	47.6128	47.2324	NA	58.8835	28.1133	NA	NA	NA	23.4937	41.0671
SLC5A3	solute carrier family 5 (sodium/myo-inositol cotransporter), member 3	10.4624	55.33	35.5525	NA	17.2478	NA	NA	NA	77.0287	39.1243
SLC35E3	solute carrier family 35, member E3	32.3759	44.9818	53.1024	53.1639	9.2985	NA	NA	NA	39.8081	38.7884
SLC38A1	solute carrier family 38, member 1	12.101	73.8215	NA	25.4685	NA	NA	NA	NA	39.4193	37.7026
SLC16A5	solute carrier family 16, member 5 (monocarboxylic acid transporter 6)	41.7083	32.2841	34.7034	40.5867	51.4321	21.7986	NA	NA	39.225	37.3912
GRIK5	glutamate receptor, ionotropic, kainate 5	29.1176	30.4136	NA	27.5679	34.6306	NA	NA	65.2174	NA	37.3894
SLC37A3	solute carrier family 37 (glycerol-3-phosphate transporter), member 3	43.1397	20.3163	NA	15.5008	66.0232	NA	NA	NA	NA	36.245
PANX2	pannexin 2	49.7504	57.3449	6.4312	58.707	42.2893	0.9598	NA	NA	NA	35.9138
SLC6A8	solute carrier family 6 (neurotransmitter transporter, creatine), member 8	NA	35.6524	NA	NA	NA	NA	NA	NA	NA	35.6524
CLCN3	chloride channel, voltage-sensitive 3	NA	34.1469	35.4733	20.6416	NA	NA	NA	NA	51.1905	35.3631
SLC25A11	solute carrier family 25 (mitochondrial carrier; oxoglutarate carrier), member 11	17.8736	46.3808	39.4475	36.7703	9.807	45.7796	NA	35.8496	42.3226	34.2789
SLC35A5	solute carrier family 35, member A5	22.6198	31.7366	NA	30.0991	30.8323	NA	NA	NA	53.9845	33.8545
SLC22A25	solute carrier family 22, member 25	5.0664	NA	44.5199	31.8258	NA	53.8128	NA	NA	NA	33.8062
KCNH7	potassium voltage-gated channel, subfamily H (eag-related), member 7	NA	NA	5.1517	NA	NA	59.979	NA	NA	NA	32.5654
SLC39A9	solute carrier family 39 (zinc transporter), member 9	40.7666	50.4486	14.7871	50.6426	37.3184	16.3687	NA	NA	17.5777	32.5585
SLC7A6	solute carrier family 7 (amino acid transporter light chain, y+L system), member 6	NA	50.2053	NA	NA	NA	NA	NA	NA	14.881	32.5431
SLC30A5	solute carrier family 30 (zinc transporter), member 5	0.226	21.8978	45.6522	NA	NA	56.4423	34.0629	NA	NA	31.6562
MCOLN1	mucolipin 1	45.6069	52.2582	18.6481	35.9364	5.5313	NA	NA	NA	NA	31.5962
TRPM6	transient receptor potential cation channel, subfamily M, member 6	38.7419	13.8458	18.365	53.4583	37.6712	24.2703	NA	NA	NA	31.0587
SLC9A8	solute carrier family 9, subfamily A (NHE8, cation proton antiporter 8), member 8	21.9512	28.3227	55.3668	33.3268	21.7206	18.1436	NA	NA	35.6171	30.6355
SLC9A6	solute carrier family 9, subfamily A (NHE6, cation proton antiporter 6), member 6	32.5266	49.7339	NA	25.4881	13.4184	NA	NA	NA	28.9116	30.0157
MTCH2	mitochondrial carrier 2	NA	29.8434	NA	NA	NA	NA	NA	NA	NA	29.8434
SLC30A1	solute carrier family 30 (zinc transporter), member 1	54.4496	25.403	58.6957	9.536	0.3425	NA	NA	NA	NA	29.6854
VDAC1	voltage-dependent anion channel 1	NA	26.726	NA	NA	NA	NA	NA	NA	32.5437	29.6349
SLC26A6	solute carrier family 26, member 6	16.4799	30.2311	23.6187	NA	47.4575	NA	NA	NA	NA	29.4468
SCNN1A	sodium channel, non-voltage-gated 1 alpha subunit	NA	3.1174	38.3718	NA	NA	28.6221	NA	NA	47.2789	29.3475
SLC8A1	solute carrier family 8 (sodium/calcium exchanger), member 1	49.176	15.9291	NA	46.3063	NA	NA	21.9055	11.7365	NA	29.0107
SLC31A1	solute carrier family 31 (copper transporters), member 1	34.8244	22.316	NA	29.3633	NA	NA	NA	NA	NA	28.8346
SLC25A35	solute carrier family 25, member 35	27.6862	NA	NA	28.2547	NA	NA	NA	NA	NA	27.9704
SLC7A8	solute carrier family 7 (amino acid transporter light chain, L system), member 8	27.7427	5.5733	28.0005	44.5796	16.1166	3.5761	NA	66.151	NA	27.3914
SLC25A14	solute carrier family 25 (mitochondrial carrier, brain), member 14	35.4082	34.8388	28.2156	36.5741	14.4147	11.8065	NA	NA	NA	26.8763
SLC27A3	solute carrier family 27 (fatty acid transporter), member 3	NA	41.1953	NA	11.7728	NA	NA	NA	NA	26.8222	26.5968
CD4	CD4 molecule	15.9996	43.3318	NA	20.0235	NA	NA	NA	NA	NA	26.4516
SLC25A20	solute carrier family 25 (carnitine/acylcarnitine translocase), member 20	5.6408	27.3418	NA	28.0585	34.9211	NA	NA	NA	35.7264	26.3377
CHRNB2	cholinergic receptor, nicotinic, beta 2 (neuronal)	7.2512	48.7302	9.6128	19.2877	35.3362	34.8409	NA	28.4076	NA	26.2095
KCNH2	potassium voltage-gated channel, subfamily H (eag-related), member 2	25.8876	NA	NA	NA	NA	NA	NA	NA	NA	25.8876
SLC25A36	solute carrier family 25 (pyrimidine nucleotide carrier ), member 36	31.001	41.7275	8.4126	NA	NA	NA	NA	NA	21.5379	25.6698
SLC35A4	solute carrier family 35, member A4	21.1131	51.9161	NA	23.3297	NA	6.1793	NA	NA	NA	25.6346
SLC35B2	solute carrier family 35, member B2	NA	12.7585	38.3605	NA	NA	NA	NA	NA	NA	25.5595
SLC35A2	solute carrier family 35 (UDP-galactose transporter), member A2	NA	NA	49.8528	3.1983	15.8261	8.02	NA	NA	50.2551	25.4305
SLC3A2	solute carrier family 3 (activators of dibasic and neutral amino acid transport), member 2	14.5306	41.6286	21.9316	3.9831	13.3043	NA	NA	NA	56.1589	25.2562
ANO6	anoctamin 6	NA	25.0988	NA	NA	NA	NA	NA	NA	NA	25.0988
TPCN2	two pore segment channel 2	4.0493	12.0438	NA	1.3342	30.7078	NA	75.3724	NA	NA	24.7015
SLC35B1	solute carrier family 35, member B1	32.5454	46.0006	12.2169	6.3965	NA	NA	NA	NA	NA	24.2899
SLC25A24	solute carrier family 25 (mitochondrial carrier; phosphate carrier), member 24	22.3844	9.0709	NA	17.149	45.2574	NA	NA	NA	NA	23.4654
CLIC4	chloride intracellular channel 4	0.9605	13.3364	45.6975	NA	NA	NA	NA	NA	33.4184	23.3532
SLC39A13	solute carrier family 39 (zinc transporter), member 13	NA	23.274	NA	NA	NA	NA	NA	NA	NA	23.274
SLC48A1	solute carrier family 48 (heme transporter), member 1	26.7351	39.667	14.9343	36.7998	34.2362	9.1375	NA	18.1915	5.6365	23.1672
SLC25A1	solute carrier family 25 (mitochondrial carrier; citrate transporter), member 1	NA	9.2001	NA	NA	NA	NA	NA	NA	37.0505	23.1253
SLC25A40	solute carrier family 25, member 40	26.0382	17.5335	NA	17.4041	43.1714	NA	NA	NA	10.775	22.9844
KCNN1	potassium intermediate/small conductance calcium-activated channel, subfamily N, member 1	14.201	NA	NA	38.2616	NA	NA	NA	15.8976	NA	22.7867
SLC23A2	solute carrier family 23 (nucleobase transporters), member 2	26.2831	30.1855	20.5389	9.6144	NA	NA	NA	NA	25.4981	22.424
ITPR3	inositol 1,4,5-trisphosphate receptor, type 3	NA	22.2476	NA	NA	NA	NA	NA	NA	NA	22.2476
SLC16A11	solute carrier family 16, member 11 (monocarboxylic acid transporter 11)	NA	NA	21.875	NA	NA	22.5743	NA	NA	NA	22.2247
FLVCR1	feline leukemia virus subgroup C cellular receptor 1	12.3835	NA	12.5906	40.7633	NA	NA	NA	NA	NA	21.9125
SLC39A3	solute carrier family 39 (zinc transporter), member 3	NA	21.1071	NA	NA	NA	NA	NA	NA	NA	21.1071
SLC25A46	solute carrier family 25, member 46	30.2383	37.941	NA	0.9124	NA	NA	NA	NA	14.5894	20.9203
ITPR1	inositol 1,4,5-trisphosphate receptor, type 1	NA	11.7777	NA	NA	NA	NA	NA	NA	28.292	20.0348
SLC30A7	solute carrier family 30 (zinc transporter), member 7	NA	31.9647	NA	NA	6.9427	NA	NA	NA	NA	19.4537
SLC44A1	solute carrier family 44, member 1	13.909	10.0137	22.962	2.9726	41.7289	24.7962	NA	NA	NA	19.3971
SLC25A29	solute carrier family 25 (mitochondrial carnitine/acylcarnitine carrier), member 29	2.1	14.7354	41.9271	12.0867	17.2374	28.0831	NA	NA	NA	19.3616
AQP2	aquaporin 2 (collecting duct)	13.9184	NA	3.1363	26.6457	NA	NA	NA	21.4724	30.9402	19.2226
ANO10	anoctamin 10	26.4903	1.5055	NA	NA	28.8294	NA	NA	NA	NA	18.9417
SLC35B3	solute carrier family 35, member B3	NA	8.6375	NA	36.7017	10.6372	NA	NA	NA	NA	18.6588
SLC25A32	solute carrier family 25 (mitochondrial folate carrier) , member 32	16.7718	NA	10.9035	NA	NA	NA	NA	NA	27.7211	18.4655
SLC10A3	solute carrier family 10 (sodium/bile acid cotransporter family), member 3	8.466	42.0544	20.8107	NA	1.9822	NA	NA	NA	NA	18.3283
SLC35C2	solute carrier family 35, member C2	9.1722	12.865	12.5113	22.3977	11.6853	NA	41.2912	NA	17.3955	18.1883
TRPV2	transient receptor potential cation channel, subfamily V, member 2	NA	31.9039	NA	NA	11.0834	NA	NA	NA	10.8358	17.941
ITPR2	inositol 1,4,5-trisphosphate receptor, type 2	6.4036	NA	NA	13.3327	NA	NA	NA	NA	33.9164	17.8842
HCN2	hyperpolarization activated cyclic nucleotide-gated potassium channel 2	NA	NA	17.5159	NA	NA	NA	NA	NA	NA	17.5159
SLC39A11	solute carrier family 39 (metal ion transporter), member 11	NA	NA	4.9706	NA	NA	29.3453	NA	NA	NA	17.1579
ANO7	anoctamin 7	7.7597	NA	NA	25.8511	NA	NA	NA	NA	NA	16.8054
SLC29A4	solute carrier family 29 (nucleoside transporters), member 4	NA	16.7427	NA	NA	NA	NA	NA	NA	NA	16.7427
SLC46A3	solute carrier family 46, member 3	18.2786	27.0909	NA	3.11	NA	NA	NA	NA	NA	16.1598
KCNJ5	potassium inwardly-rectifying channel, subfamily J, member 5	17.0167	9.9072	8.1635	15.0201	NA	5.3773	NA	40.6242	NA	16.0182
SLC39A5	solute carrier family 39 (metal ion transporter), member 5	7.4301	NA	NA	24.821	NA	15.3826	NA	NA	NA	15.8779
SLC25A38	solute carrier family 25, member 38	NA	15.6934	NA	NA	NA	NA	NA	NA	NA	15.6934
GJC2	gap junction protein, gamma 2, 47kDa	NA	NA	10.779	NA	NA	19.7739	NA	NA	NA	15.2765
SLC4A8	solute carrier family 4, sodium bicarbonate cotransporter, member 8	21.2638	NA	NA	9.222	NA	NA	NA	NA	NA	15.2429
SLC12A4	solute carrier family 12 (potassium/chloride transporters), member 4	NA	2.3495	14.4814	18.601	15.9817	20.2735	NA	NA	NA	14.3374
SLC17A7	solute carrier family 17 (sodium-dependent inorganic phosphate cotransporter), member 7	5.396	NA	12.2962	NA	NA	NA	NA	29.5545	8.9286	14.0438
CHRNA3	cholinergic receptor, nicotinic, alpha 3 (neuronal)	NA	NA	5.4008	9.791	NA	0.9466	NA	39.7973	NA	13.9839
SLC30A9	solute carrier family 30 (zinc transporter), member 9	0.3578	3.8017	NA	NA	NA	NA	NA	NA	36.2488	13.4694
SLC29A1	solute carrier family 29 (nucleoside transporters), member 1	NA	10.4471	NA	20.622	NA	NA	NA	9.7893	9.7789	12.6593
SLC2A1	solute carrier family 2 (facilitated glucose transporter), member 1	31.2647	1.726	NA	3.1394	NA	NA	NA	NA	12.2935	12.1059
GRIN1	glutamate receptor, ionotropic, N-methyl D-aspartate 1	NA	12.9942	10.5978	NA	10.274	NA	NA	NA	NA	11.2887
TRPV6	transient receptor potential cation channel, subfamily V, member 6	NA	NA	11.1526	NA	NA	NA	NA	NA	NA	11.1526
SLC5A5	solute carrier family 5 (sodium iodide symporter), member 5	NA	NA	16.4968	13.1168	NA	NA	NA	NA	2.8912	10.8349
SLC6A17	solute carrier family 6, member 17	2.1565	NA	11.2319	20.465	8.7069	NA	NA	NA	NA	10.6401
SLC30A6	solute carrier family 30 (zinc transporter), member 6	NA	10.2114	NA	NA	NA	NA	NA	NA	NA	10.2114
SLC7A1	solute carrier family 7 (cationic amino acid transporter, y+ system), member 1	NA	5.2083	NA	NA	NA	NA	NA	NA	15.1846	10.1965
SLC52A2	solute carrier family 52, riboflavin transporter, member 2	NA	10.0897	NA	NA	NA	NA	NA	NA	NA	10.0897
SLC37A1	solute carrier family 37 (glycerol-3-phosphate transporter), member 1	NA	9.9909	NA	NA	NA	NA	NA	NA	NA	9.9909
KCNS2	potassium voltage-gated channel, delayed-rectifier, subfamily S, member 2	NA	NA	0.668	20.8182	NA	8.1252	NA	NA	NA	9.87047
SLC35C1	solute carrier family 35, member C1	5.9139	13.42	NA	9.6439	NA	NA	NA	NA	NA	9.65927
SLC17A5	solute carrier family 17 (anion/sugar transporter), member 5	NA	17.389	NA	NA	NA	NA	NA	NA	1.8829	9.63595
CACNA1G	calcium channel, voltage-dependent, T type, alpha 1G subunit	1.9305	NA	NA	21.8483	NA	2.4323	NA	NA	NA	8.73703
SLC1A5	solute carrier family 1 (neutral amino acid transporter), member 5	NA	8.5995	NA	NA	NA	NA	NA	NA	NA	8.5995
AQP3	aquaporin 3 (Gill blood group)	NA	0.9808	6.3293	NA	NA	NA	NA	NA	17.0554	8.12183
SCN1B	sodium channel, voltage-gated, type I, beta subunit	NA	NA	6.8048	2.747	NA	NA	NA	NA	14.1642	7.90533
SLC37A4	solute carrier family 37 (glucose-6-phosphate transporter), member 4	NA	7.7859	NA	NA	NA	NA	NA	NA	NA	7.7859
SLC6A19	solute carrier family 6 (neutral amino acid transporter), member 19	8.4565	NA	6.7029	NA	NA	NA	NA	NA	NA	7.5797
SLC43A3	solute carrier family 43, member 3	NA	10.6676	NA	2.7666	NA	NA	NA	9.1224	NA	7.51887
KCNS1	potassium voltage-gated channel, delayed-rectifier, subfamily S, member 1	7.4207	NA	NA	NA	NA	NA	NA	NA	NA	7.4207
KCNK3	potassium channel, subfamily K, member 3	NA	NA	2.7514	17.4924	NA	1.8144	NA	NA	NA	7.35273
SLC41A3	solute carrier family 41, member 3	NA	13.7774	NA	4.9838	NA	2.4323	NA	NA	NA	7.0645
KCNH3	potassium voltage-gated channel, subfamily H (eag-related), member 3	NA	NA	7.0199	NA	NA	NA	NA	NA	NA	7.0199
SLC2A9	solute carrier family 2 (facilitated glucose transporter), member 9	NA	NA	6.4991	NA	NA	NA	NA	NA	NA	6.4991
SLC25A26	solute carrier family 25 (S-adenosylmethionine carrier), member 26	NA	6.0219	NA	NA	NA	NA	NA	NA	NA	6.0219
SLC17A9	solute carrier family 17, member 9	NA	5.8622	NA	NA	NA	NA	NA	NA	NA	5.8622
SLC25A45	solute carrier family 25, member 45	NA	5.4212	NA	NA	NA	NA	NA	NA	NA	5.4212
SLC50A1	solute carrier family 50 (sugar transporter), member 1	NA	4.9802	NA	NA	NA	NA	NA	NA	NA	4.9802
SLC25A42	solute carrier family 25, member 42	NA	NA	4.8234	NA	NA	NA	NA	NA	NA	4.8234
P2RX4	purinergic receptor P2X, ligand-gated ion channel, 4	NA	0.5398	NA	NA	NA	NA	NA	NA	6.0617	3.30075
TRPM7	transient receptor potential cation channel, subfamily M, member 7	NA	1.9845	NA	NA	NA	NA	NA	NA	NA	1.9845
SLC22A31	solute carrier family 22, member 31	NA	1.2546	NA	NA	NA	NA	NA	NA	NA	1.2546
SLC6A2	solute carrier family 6 (neurotransmitter transporter, noradrenalin), member 2	NA	0.7527	NA	NA	NA	NA	NA	NA	NA	0.7527
SLC22A23	solute carrier family 22, member 23	0.565	NA	NA	NA	NA	NA	NA	NA	NA	0.565
